# Supplementary material for: Bidirectional Associations between Daytime Napping Duration and Metabolic Syndrome: A Nationally Representative Cohort Study
Source: Nutrients. 2022 Dec 12;14(24):5292. doi: 10.3390/nu14245292 (PMC9785410; doi:10.3390/nu14245292)
Supplement: Supplementary file 1 [file nutrients-14-05292-s001.zip]

Archive with 1 entries (1 files):
- nutrients-2025494-supplementary.pdf
